# Supplementary material for: Lactobacillus plantarum Metabolites Elicit Anticancer Effects by Inhibiting Autophagy-Related Responses
Source: Molecules. 2023 Feb 16;28(4):1890. doi: 10.3390/molecules28041890 (PMC9966080; doi:10.3390/molecules28041890)
Supplement: Supplementary file 1 [file molecules-28-01890-s001.zip]

Archive with 1 entries (1 files):
- molecules-2217649-supplementary.pdf
